# Supplementary material for: Raman‐activated cell sorting and metagenomic sequencing revealing carbon‐fixing bacteria in the ocean
Source: Environ Microbiol. 2018 Jul 2;20(6):2241–55. doi: 10.1111/1462-2920.14268 (PMC6849569; doi:10.1111/1462-2920.14268)
Supplement: Supplementary file 3 — File S1. List of carbon metabolism‐related genes and their annotations in the mini‐metagenomic and the shotgun metagenomic data. [file EMI-20-2241-s003.xlsx]

## Sheet: Supplementary file 1
Supplementary file 1: List of carbon metabolism-related genes and their annotations in mini-metagenomic and shotgun metagenomic data.
KEGG PATHWAY	KEGG ORTHOLOGY	KEGG ENZYME	# OF GENES (TET3)	# OF GENES (TET4)	# OF GENES (SHOTGUN)
ko01200 Carbon metabolism	K00018 hprA	glycerate dehydrogenase [EC:1.1.1.29]	0	0	2
ko01200 Carbon metabolism	K00023 phbB	acetoacetyl-CoA reductase [EC:1.1.1.36]	0	0	2
ko01200 Carbon metabolism	K00024 mdh	malate dehydrogenase [EC:1.1.1.37]	1	3	37
ko01200 Carbon metabolism	K00029 E1.1.1.40, maeB	malate dehydrogenase (oxaloacetate-decarboxylating)(NADP+) [EC:1.1.1.40]	0	3	66
ko01200 Carbon metabolism	K00030 IDH3	isocitrate dehydrogenase (NAD+) [EC:1.1.1.41]	1	0	0
ko01200 Carbon metabolism	K00031 IDH1, IDH2, icd	isocitrate dehydrogenase [EC:1.1.1.42]	1	3	125
ko01200 Carbon metabolism	K00033 PGD, gnd, gntZ	6-phosphogluconate dehydrogenase [EC:1.1.1.44 1.1.1.343]	2	0	33
ko01200 Carbon metabolism	K00034 gdh	glucose 1-dehydrogenase [EC:1.1.1.47]	1	0	9
ko01200 Carbon metabolism	K00036 G6PD, zwf	glucose-6-phosphate 1-dehydrogenase [EC:1.1.1.49 1.1.1.363]	2	0	36
ko01200 Carbon metabolism	K00058 serA, PHGDH	D-3-phosphoglycerate dehydrogenase [EC:1.1.1.95]	0	0	82
ko01200 Carbon metabolism	K00116 mqo	malate dehydrogenase (quinone) [EC:1.1.5.4]	1	1	25
ko01200 Carbon metabolism	K00121 frmA, ADH5, adhC	S-(hydroxymethyl)glutathione dehydrogenase / alcohol dehydrogenase [EC:1.1.1.284 1.1.1.1]	1	2	19
ko01200 Carbon metabolism	K00122 FDH	formate dehydrogenase [EC:1.2.1.2]	0	0	17
ko01200 Carbon metabolism	K00123 fdoG, fdfH	formate dehydrogenase major subunit [EC:1.2.1.2]	4	0	81
ko01200 Carbon metabolism	K00124 fdoH	formate dehydrogenase iron-sulfur subunit	0	0	5
ko01200 Carbon metabolism	K00127 fdoI	formate dehydrogenase subunit gamma	0	1	1
ko01200 Carbon metabolism	K00134 GAPDH, gapA	glyceraldehyde 3-phosphate dehydrogenase [EC:1.2.1.12]	3	3	90
ko01200 Carbon metabolism	K00140 mmsA, iolA, ALDH6A1	malonate-semialdehyde dehydrogenase (acetylating) / methylmalonate-semialdehyde dehydrogenase [EC:1.2.1.18 1.2.1.27]	1	0	38
ko01200 Carbon metabolism	K00150 gap2	glyceraldehyde-3-phosphate dehydrogenase (NAD(P)) [EC:1.2.1.59]	0	0	31
ko01200 Carbon metabolism	K00161 PDHA, pdhA	pyruvate dehydrogenase E1 component alpha subunit [EC:1.2.4.1]	0	0	40
ko01200 Carbon metabolism	K00162 PDHB, pdhB	pyruvate dehydrogenase E1 component beta subunit [EC:1.2.4.1]	0	0	42
ko01200 Carbon metabolism	K00163 aceE	pyruvate dehydrogenase E1 component [EC:1.2.4.1]	0	4	74
ko01200 Carbon metabolism	K00164 OGDH, sucA	2-oxoglutarate dehydrogenase E1 component [EC:1.2.4.2]	5	6	105
ko01200 Carbon metabolism	K00174 korA, oorA, oforA	2-oxoglutarate/2-oxoacid ferredoxin oxidoreductase subunit alpha [EC:1.2.7.3 1.2.7.11]	0	0	1
ko01200 Carbon metabolism	K00175 korB, oorB, oforB	2-oxoglutarate/2-oxoacid ferredoxin oxidoreductase subunit beta [EC:1.2.7.3 1.2.7.11]	0	0	1
ko01200 Carbon metabolism	K00209 fabV, ter	enoyl-[acyl-carrier protein] reductase / trans-2-enoyl-CoA reductase (NAD+) [EC:1.3.1.9 1.3.1.44]	1	0	6
ko01200 Carbon metabolism	K00239 sdhA, frdA	succinate dehydrogenase / fumarate reductase, flavoprotein subunit [EC:1.3.5.1 1.3.5.4]	3	1	96
ko01200 Carbon metabolism	K00240 sdhB, frdB	succinate dehydrogenase / fumarate reductase, iron-sulfur subunit [EC:1.3.5.1 1.3.5.4]	1	2	66
ko01200 Carbon metabolism	K00241 sdhC, frdC	succinate dehydrogenase / fumarate reductase, cytochrome b subunit	0	2	26
ko01200 Carbon metabolism	K00242 sdhD, frdD	succinate dehydrogenase / fumarate reductase, membrane anchor subunit	0	0	8
ko01200 Carbon metabolism	K00248 ACADS, bcd	butyryl-CoA dehydrogenase [EC:1.3.8.1]	0	0	2
ko01200 Carbon metabolism	K00249 ACADM, acd	acyl-CoA dehydrogenase [EC:1.3.8.7]	0	0	23
ko01200 Carbon metabolism	K00261 GLUD1_2, gdhA	glutamate dehydrogenase (NAD(P)+) [EC:1.4.1.3]	0	0	11
ko01200 Carbon metabolism	K00281 GLDC, gcvP	glycine dehydrogenase [EC:1.4.4.2]	3	1	143
ko01200 Carbon metabolism	K00282 gcvPA	glycine dehydrogenase subunit 1 [EC:1.4.4.2]	0	0	1
ko01200 Carbon metabolism	K00283 gcvPB	glycine dehydrogenase subunit 2 [EC:1.4.4.2]	0	0	1
ko01200 Carbon metabolism	K00297 metF, MTHFR	methylenetetrahydrofolate reductase (NADPH) [EC:1.5.1.20]	0	0	61
ko01200 Carbon metabolism	K00317 dmd-tmd	dimethylamine/trimethylamine dehydrogenase [EC:1.5.8.1 1.5.8.2]	0	0	3
ko01200 Carbon metabolism	K00382 DLD, lpd, pdhD	dihydrolipoamide dehydrogenase [EC:1.8.1.4]	6	4	86
ko01200 Carbon metabolism	K00600 glyA, SHMT	glycine hydroxymethyltransferase [EC:2.1.2.1]	1	1	80
ko01200 Carbon metabolism	K00605 gcvT, AMT	aminomethyltransferase [EC:2.1.2.10]	2	0	200
ko01200 Carbon metabolism	K00615 E2.2.1.1, tktA, tktB	transketolase [EC:2.2.1.1]	0	1	121
ko01200 Carbon metabolism	K00616 E2.2.1.2, talA, talB	transaldolase [EC:2.2.1.2]	2	0	68
ko01200 Carbon metabolism	K00625 E2.3.1.8, pta	phosphate acetyltransferase [EC:2.3.1.8]	1	1	21
ko01200 Carbon metabolism	K00626 E2.3.1.9, atoB	acetyl-CoA C-acetyltransferase [EC:2.3.1.9]	1	0	55
ko01200 Carbon metabolism	K00627 DLAT, aceF, pdhC	pyruvate dehydrogenase E2 component (dihydrolipoamide acetyltransferase) [EC:2.3.1.12]	2	2	79
ko01200 Carbon metabolism	K00640 cysE	serine O-acetyltransferase [EC:2.3.1.30]	1	0	56
ko01200 Carbon metabolism	K00658 DLST, sucB	2-oxoglutarate dehydrogenase E2 component (dihydrolipoamide succinyltransferase) [EC:2.3.1.61]	3	2	58
ko01200 Carbon metabolism	K00830 AGXT	alanine-glyoxylate transaminase / serine-glyoxylate transaminase / serine-pyruvate transaminase [EC:2.6.1.44 2.6.1.45 2.6.1.51]	1	0	30
ko01200 Carbon metabolism	K00831 serC, PSAT1	phosphoserine aminotransferase [EC:2.6.1.52]	1	0	27
ko01200 Carbon metabolism	K00845 glk	glucokinase [EC:2.7.1.2]	0	0	49
ko01200 Carbon metabolism	K00850 pfkA, PFK	6-phosphofructokinase 1 [EC:2.7.1.11]	1	0	0
ko01200 Carbon metabolism	K00855 PRK, prkB	phosphoribulokinase [EC:2.7.1.19]	0	0	17
ko01200 Carbon metabolism	K00863 DAK, TKFC	triose/dihydroxyacetone kinase / FAD-AMP lyase (cyclizing) [EC:2.7.1.28 2.7.1.29 4.6.1.15]	0	0	1
ko01200 Carbon metabolism	K00873 PK, pyk	pyruvate kinase [EC:2.7.1.40]	0	1	44
ko01200 Carbon metabolism	K00886 ppgK	polyphosphate glucokinase [EC:2.7.1.63]	0	0	1
ko01200 Carbon metabolism	K00925 ackA	acetate kinase [EC:2.7.2.1]	0	0	29
ko01200 Carbon metabolism	K00927 PGK, pgk	phosphoglycerate kinase [EC:2.7.2.3]	1	3	71
ko01200 Carbon metabolism	K00948 PRPS, prsA	ribose-phosphate pyrophosphokinase [EC:2.7.6.1]	3	0	49
ko01200 Carbon metabolism	K01006 ppdK	pyruvate, orthophosphate dikinase [EC:2.7.9.1]	1	0	72
ko01200 Carbon metabolism	K01007 pps, ppsA	pyruvate, water dikinase [EC:2.7.9.2]	3	1	11
ko01200 Carbon metabolism	K01053 E3.1.1.17, gnl, RGN	gluconolactonase [EC:3.1.1.17]	1	0	9
ko01200 Carbon metabolism	K01057 PGLS, pgl, devB	6-phosphogluconolactonase [EC:3.1.1.31]	0	1	23
ko01200 Carbon metabolism	K01070 frmB, ESD, fghA	S-formylglutathione hydrolase [EC:3.1.2.12]	1	3	14
ko01200 Carbon metabolism	K01079 serB, PSPH	phosphoserine phosphatase [EC:3.1.3.3]	0	0	5
ko01200 Carbon metabolism	K01455 E3.5.1.49	formamidase [EC:3.5.1.49]	0	0	4
ko01200 Carbon metabolism	K01491 folD	methylenetetrahydrofolate dehydrogenase (NADP+) / methenyltetrahydrofolate cyclohydrolase [EC:1.5.1.5 3.5.4.9]	0	1	79
ko01200 Carbon metabolism	K01595 ppc	phosphoenolpyruvate carboxylase [EC:4.1.1.31]	0	1	52
ko01200 Carbon metabolism	K01601 rbcL	ribulose-bisphosphate carboxylase large chain [EC:4.1.1.39]	0	0	21
ko01200 Carbon metabolism	K01602 rbcS	ribulose-bisphosphate carboxylase small chain [EC:4.1.1.39]	0	0	14
ko01200 Carbon metabolism	K01610 E4.1.1.49, pckA	phosphoenolpyruvate carboxykinase (ATP) [EC:4.1.1.49]	0	2	17
ko01200 Carbon metabolism	K01623 ALDO	fructose-bisphosphate aldolase, class I [EC:4.1.2.13]	1	0	30
ko01200 Carbon metabolism	K01624 FBA, fbaA	fructose-bisphosphate aldolase, class II [EC:4.1.2.13]	2	2	61
ko01200 Carbon metabolism	K01625 eda	2-dehydro-3-deoxyphosphogluconate aldolase / (4S)-4-hydroxy-2-oxoglutarate aldolase [EC:4.1.2.14 4.1.3.42]	1	0	23
ko01200 Carbon metabolism	K01637 E4.1.3.1, aceA	isocitrate lyase [EC:4.1.3.1]	0	0	36
ko01200 Carbon metabolism	K01638 aceB, glcB	malate synthase [EC:2.3.3.9]	0	0	67
ko01200 Carbon metabolism	K01647 CS, gltA	citrate synthase [EC:2.3.3.1]	1	0	84
ko01200 Carbon metabolism	K01676 E4.2.1.2A, fumA, fumB	fumarate hydratase, class I [EC:4.2.1.2]	2	0	13
ko01200 Carbon metabolism	K01679 E4.2.1.2B, fumC	fumarate hydratase, class II [EC:4.2.1.2]	0	0	59
ko01200 Carbon metabolism	K01681 ACO, acnA	aconitate hydratase [EC:4.2.1.3]	0	0	106
ko01200 Carbon metabolism	K01682 acnB	aconitate hydratase 2 / 2-methylisocitrate dehydratase [EC:4.2.1.3 4.2.1.99]	3	2	87
ko01200 Carbon metabolism	K01689 ENO, eno	enolase [EC:4.2.1.11]	3	3	87
ko01200 Carbon metabolism	K01690 edd	phosphogluconate dehydratase [EC:4.2.1.12]	0	0	6
ko01200 Carbon metabolism	K01715 crt	enoyl-CoA hydratase [EC:4.2.1.17]	0	0	7
ko01200 Carbon metabolism	K01738 cysK	cysteine synthase A [EC:2.5.1.47]	1	2	112
ko01200 Carbon metabolism	K01752 E4.3.1.17, sdaA, sdaB, tdcG	L-serine dehydratase [EC:4.3.1.17]	0	0	15
ko01200 Carbon metabolism	K01754 E4.3.1.19, ilvA, tdcB	threonine dehydratase [EC:4.3.1.19]	0	0	33
ko01200 Carbon metabolism	K01782 fadJ	3-hydroxyacyl-CoA dehydrogenase / enoyl-CoA hydratase / 3-hydroxybutyryl-CoA epimerase [EC:1.1.1.35 4.2.1.17 5.1.2.3]	0	1	3
ko01200 Carbon metabolism	K01783 rpe, RPE	ribulose-phosphate 3-epimerase [EC:5.1.3.1]	1	0	55
ko01200 Carbon metabolism	K01803 TPI, tpiA	triosephosphate isomerase (TIM) [EC:5.3.1.1]	1	0	41
ko01200 Carbon metabolism	K01807 rpiA	ribose 5-phosphate isomerase A [EC:5.3.1.6]	0	0	27
ko01200 Carbon metabolism	K01808 rpiB	ribose 5-phosphate isomerase B [EC:5.3.1.6]	0	0	30
ko01200 Carbon metabolism	K01810 GPI, pgi	glucose-6-phosphate isomerase [EC:5.3.1.9]	2	2	49
ko01200 Carbon metabolism	K01825 fadB	3-hydroxyacyl-CoA dehydrogenase / enoyl-CoA hydratase / 3-hydroxybutyryl-CoA epimerase / enoyl-CoA isomerase [EC:1.1.1.35 4.2.1.17 5.1.2.3 5.3.3.8]	1	0	1
ko01200 Carbon metabolism	K01834 PGAM, gpmA	2,3-bisphosphoglycerate-dependent phosphoglycerate mutase [EC:5.4.2.11]	0	0	21
ko01200 Carbon metabolism	K01847 MUT	methylmalonyl-CoA mutase [EC:5.4.99.2]	0	0	11
ko01200 Carbon metabolism	K01895 ACSS, acs	acetyl-CoA synthetase [EC:6.2.1.1]	1	1	161
ko01200 Carbon metabolism	K01902 sucD	succinyl-CoA synthetase alpha subunit [EC:6.2.1.5]	2	2	56
ko01200 Carbon metabolism	K01903 sucC	succinyl-CoA synthetase beta subunit [EC:6.2.1.5]	2	5	54
ko01200 Carbon metabolism	K01938 fhs	formate--tetrahydrofolate ligase [EC:6.3.4.3]	0	0	59
ko01200 Carbon metabolism	K01958 PC, pyc	pyruvate carboxylase [EC:6.4.1.1]	0	0	32
ko01200 Carbon metabolism	K01959 pycA	pyruvate carboxylase subunit A [EC:6.4.1.1]	0	0	3
ko01200 Carbon metabolism	K01960 pycB	pyruvate carboxylase subunit B [EC:6.4.1.1]	0	0	6
ko01200 Carbon metabolism	K01961 accC	acetyl-CoA carboxylase, biotin carboxylase subunit [EC:6.4.1.2 6.3.4.14]	2	2	74
ko01200 Carbon metabolism	K01962 accA	acetyl-CoA carboxylase carboxyl transferase subunit alpha [EC:6.4.1.2]	0	0	62
ko01200 Carbon metabolism	K01963 accD	acetyl-CoA carboxylase carboxyl transferase subunit beta [EC:6.4.1.2]	1	0	55
ko01200 Carbon metabolism	K01965 PCCA, pccA	propionyl-CoA carboxylase alpha chain [EC:6.4.1.3]	0	0	1
ko01200 Carbon metabolism	K01966 PCCB, pccB	propionyl-CoA carboxylase beta chain [EC:6.4.1.3]	0	0	2
ko01200 Carbon metabolism	K02160 accB, bccP	acetyl-CoA carboxylase biotin carboxyl carrier protein	1	1	35
ko01200 Carbon metabolism	K02446 glpX	fructose-1,6-bisphosphatase II [EC:3.1.3.11]	0	1	2
ko01200 Carbon metabolism	K03841 FBP, fbp	fructose-1,6-bisphosphatase I [EC:3.1.3.11]	0	1	3
ko01200 Carbon metabolism	K05606 MCEE, epi	methylmalonyl-CoA/ethylmalonyl-CoA epimerase [EC:5.1.99.1]	0	0	4
ko01200 Carbon metabolism	K07404 pgl	6-phosphogluconolactonase [EC:3.1.1.31]	0	0	2
ko01200 Carbon metabolism	K07516 fadN	3-hydroxyacyl-CoA dehydrogenase [EC:1.1.1.35]	0	0	92
ko01200 Carbon metabolism	K08691 mcl	malyl-CoA/(S)-citramalyl-CoA lyase [EC:4.1.3.24 4.1.3.25]	0	1	0
ko01200 Carbon metabolism	K09709 meh	3-methylfumaryl-CoA hydratase [EC:4.2.1.153]	0	0	3
ko01200 Carbon metabolism	K11529 gck, gckA, GLYCTK	glycerate 2-kinase [EC:2.7.1.165]	1	0	1
ko01200 Carbon metabolism	K11532 glpX-SEBP	fructose-1,6-bisphosphatase II / sedoheptulose-1,7-bisphosphatase [EC:3.1.3.11 3.1.3.37]	2	0	43
ko01200 Carbon metabolism	K11645 fbaB	fructose-bisphosphate aldolase, class I [EC:4.1.2.13]	0	0	24
ko01200 Carbon metabolism	K12339 cysM	cysteine synthase B [EC:2.5.1.47]	0	0	5
ko01200 Carbon metabolism	K13788 pta	phosphate acetyltransferase [EC:2.3.1.8]	0	2	0
ko01200 Carbon metabolism	K14083 mttB	trimethylamine---corrinoid protein Co-methyltransferase [EC:2.1.1.250]	0	0	10
ko01200 Carbon metabolism	K14449 mch, mcd	2-methylfumaryl-CoA hydratase [EC:4.2.1.148]	0	0	1
ko01200 Carbon metabolism	K15024 K15024	putative phosphotransacetylase [EC:2.3.1.8]	0	0	1
ko01200 Carbon metabolism	K15633 gpmI	2,3-bisphosphoglycerate-independent phosphoglycerate mutase [EC:5.4.2.12]	1	2	43
ko01200 Carbon metabolism	K15634 gpmB	probable phosphoglycerate mutase [EC:5.4.2.12]	0	0	37
ko01200 Carbon metabolism	K15916 pgi-pmi	glucose/mannose-6-phosphate isomerase [EC:5.3.1.9 5.3.1.8]	0	0	1
ko01200 Carbon metabolism	K15918 GLYK	D-glycerate 3-kinase [EC:2.7.1.31]	0	1	23
ko01200 Carbon metabolism	K17989 SDS, SDH, CHA1	L-serine/L-threonine ammonia-lyase [EC:4.3.1.17 4.3.1.19]	1	0	0
ko00710 Carbon fixation in photosynthetic organisms	K00024 mdh	malate dehydrogenase [EC:1.1.1.37]	1	3	37
ko00710 Carbon fixation in photosynthetic organisms	K00029 E1.1.1.40, maeB	malate dehydrogenase (oxaloacetate-decarboxylating)(NADP+) [EC:1.1.1.40]	0	3	66
ko00710 Carbon fixation in photosynthetic organisms	K00134 GAPDH, gapA	glyceraldehyde 3-phosphate dehydrogenase [EC:1.2.1.12]	3	3	90
ko00710 Carbon fixation in photosynthetic organisms	K00150 gap2	glyceraldehyde-3-phosphate dehydrogenase (NAD(P)) [EC:1.2.1.59]	0	0	31
ko00710 Carbon fixation in photosynthetic organisms	K00615 E2.2.1.1, tktA, tktB	transketolase [EC:2.2.1.1]	0	1	121
ko00710 Carbon fixation in photosynthetic organisms	K00855 PRK, prkB	phosphoribulokinase [EC:2.7.1.19]	0	0	17
ko00710 Carbon fixation in photosynthetic organisms	K00927 PGK, pgk	phosphoglycerate kinase [EC:2.7.2.3]	1	3	71
ko00710 Carbon fixation in photosynthetic organisms	K01006 ppdK	pyruvate, orthophosphate dikinase [EC:2.7.9.1]	1	0	72
ko00710 Carbon fixation in photosynthetic organisms	K01595 ppc	phosphoenolpyruvate carboxylase [EC:4.1.1.31]	0	1	52
ko00710 Carbon fixation in photosynthetic organisms	K01601 rbcL	ribulose-bisphosphate carboxylase large chain [EC:4.1.1.39]	0	0	21
ko00710 Carbon fixation in photosynthetic organisms	K01602 rbcS	ribulose-bisphosphate carboxylase small chain [EC:4.1.1.39]	0	0	14
ko00710 Carbon fixation in photosynthetic organisms	K01610 E4.1.1.49, pckA	phosphoenolpyruvate carboxykinase (ATP) [EC:4.1.1.49]	0	2	17
ko00710 Carbon fixation in photosynthetic organisms	K01621 xfp, xpk	xylulose-5-phosphate/fructose-6-phosphate phosphoketolase [EC:4.1.2.9 4.1.2.22]	1	0	36
ko00710 Carbon fixation in photosynthetic organisms	K01623 ALDO	fructose-bisphosphate aldolase, class I [EC:4.1.2.13]	1	0	30
ko00710 Carbon fixation in photosynthetic organisms	K01624 FBA, fbaA	fructose-bisphosphate aldolase, class II [EC:4.1.2.13]	2	2	61
ko00710 Carbon fixation in photosynthetic organisms	K01783 rpe, RPE	ribulose-phosphate 3-epimerase [EC:5.1.3.1]	1	0	55
ko00710 Carbon fixation in photosynthetic organisms	K01803 TPI, tpiA	triosephosphate isomerase (TIM) [EC:5.3.1.1]	1	0	41
ko00710 Carbon fixation in photosynthetic organisms	K01807 rpiA	ribose 5-phosphate isomerase A [EC:5.3.1.6]	0	0	27
ko00710 Carbon fixation in photosynthetic organisms	K01808 rpiB	ribose 5-phosphate isomerase B [EC:5.3.1.6]	0	0	30
ko00710 Carbon fixation in photosynthetic organisms	K02446 glpX	fructose-1,6-bisphosphatase II [EC:3.1.3.11]	0	1	2
ko00710 Carbon fixation in photosynthetic organisms	K03841 FBP, fbp	fructose-1,6-bisphosphatase I [EC:3.1.3.11]	0	1	3
ko00710 Carbon fixation in photosynthetic organisms	K11532 glpX-SEBP	fructose-1,6-bisphosphatase II / sedoheptulose-1,7-bisphosphatase [EC:3.1.3.11 3.1.3.37]	2	0	43
ko00710 Carbon fixation in photosynthetic organisms	K11645 fbaB	fructose-bisphosphate aldolase, class I [EC:4.1.2.13]	0	0	24
ko00720 Carbon fixation pathways in prokaryotes	K00024 mdh	malate dehydrogenase [EC:1.1.1.37]	1	3	37
ko00720 Carbon fixation pathways in prokaryotes	K00031 IDH1, IDH2, icd	isocitrate dehydrogenase [EC:1.1.1.42]	1	3	125
ko00720 Carbon fixation pathways in prokaryotes	K00174 korA, oorA, oforA	2-oxoglutarate/2-oxoacid ferredoxin oxidoreductase subunit alpha [EC:1.2.7.3 1.2.7.11]	0	0	1
ko00720 Carbon fixation pathways in prokaryotes	K00175 korB, oorB, oforB	2-oxoglutarate/2-oxoacid ferredoxin oxidoreductase subunit beta [EC:1.2.7.3 1.2.7.11]	0	0	1
ko00720 Carbon fixation pathways in prokaryotes	K00239 sdhA, frdA	succinate dehydrogenase / fumarate reductase, flavoprotein subunit [EC:1.3.5.1 1.3.5.4]	3	1	96
ko00720 Carbon fixation pathways in prokaryotes	K00240 sdhB, frdB	succinate dehydrogenase / fumarate reductase, iron-sulfur subunit [EC:1.3.5.1 1.3.5.4]	1	2	66
ko00720 Carbon fixation pathways in prokaryotes	K00241 sdhC, frdC	succinate dehydrogenase / fumarate reductase, cytochrome b subunit	0	2	26
ko00720 Carbon fixation pathways in prokaryotes	K00242 sdhD, frdD	succinate dehydrogenase / fumarate reductase, membrane anchor subunit	0	0	8
ko00720 Carbon fixation pathways in prokaryotes	K00297 metF, MTHFR	methylenetetrahydrofolate reductase (NADPH) [EC:1.5.1.20]	0	0	61
ko00720 Carbon fixation pathways in prokaryotes	K00625 E2.3.1.8, pta	phosphate acetyltransferase [EC:2.3.1.8]	1	1	21
ko00720 Carbon fixation pathways in prokaryotes	K00626 E2.3.1.9, atoB	acetyl-CoA C-acetyltransferase [EC:2.3.1.9]	1	0	55
ko00720 Carbon fixation pathways in prokaryotes	K00925 ackA	acetate kinase [EC:2.7.2.1]	0	0	29
ko00720 Carbon fixation pathways in prokaryotes	K01006 ppdK	pyruvate, orthophosphate dikinase [EC:2.7.9.1]	1	0	72
ko00720 Carbon fixation pathways in prokaryotes	K01007 pps, ppsA	pyruvate, water dikinase [EC:2.7.9.2]	3	1	11
ko00720 Carbon fixation pathways in prokaryotes	K01491 folD	methylenetetrahydrofolate dehydrogenase (NADP+) / methenyltetrahydrofolate cyclohydrolase [EC:1.5.1.5 3.5.4.9]	0	1	79
ko00720 Carbon fixation pathways in prokaryotes	K01595 ppc	phosphoenolpyruvate carboxylase [EC:4.1.1.31]	0	1	52
ko00720 Carbon fixation pathways in prokaryotes	K01676 E4.2.1.2A, fumA, fumB	fumarate hydratase, class I [EC:4.2.1.2]	2	0	13
ko00720 Carbon fixation pathways in prokaryotes	K01679 E4.2.1.2B, fumC	fumarate hydratase, class II [EC:4.2.1.2]	0	0	59
ko00720 Carbon fixation pathways in prokaryotes	K01681 ACO, acnA	aconitate hydratase [EC:4.2.1.3]	0	0	106
ko00720 Carbon fixation pathways in prokaryotes	K01682 acnB	aconitate hydratase 2 / 2-methylisocitrate dehydratase [EC:4.2.1.3 4.2.1.99]	3	2	87
ko00720 Carbon fixation pathways in prokaryotes	K01847 MUT	methylmalonyl-CoA mutase [EC:5.4.99.2]	0	0	11
ko00720 Carbon fixation pathways in prokaryotes	K01895 ACSS, acs	acetyl-CoA synthetase [EC:6.2.1.1]	1	1	161
ko00720 Carbon fixation pathways in prokaryotes	K01902 sucD	succinyl-CoA synthetase alpha subunit [EC:6.2.1.5]	2	2	56
ko00720 Carbon fixation pathways in prokaryotes	K01903 sucC	succinyl-CoA synthetase beta subunit [EC:6.2.1.5]	2	5	54
ko00720 Carbon fixation pathways in prokaryotes	K01938 fhs	formate--tetrahydrofolate ligase [EC:6.3.4.3]	0	0	59
ko00720 Carbon fixation pathways in prokaryotes	K01958 PC, pyc	pyruvate carboxylase [EC:6.4.1.1]	0	0	32
ko00720 Carbon fixation pathways in prokaryotes	K01959 pycA	pyruvate carboxylase subunit A [EC:6.4.1.1]	0	0	3
ko00720 Carbon fixation pathways in prokaryotes	K01960 pycB	pyruvate carboxylase subunit B [EC:6.4.1.1]	0	0	6
ko00720 Carbon fixation pathways in prokaryotes	K01961 accC	acetyl-CoA carboxylase, biotin carboxylase subunit [EC:6.4.1.2 6.3.4.14]	2	2	74
ko00720 Carbon fixation pathways in prokaryotes	K01962 accA	acetyl-CoA carboxylase carboxyl transferase subunit alpha [EC:6.4.1.2]	0	0	62
ko00720 Carbon fixation pathways in prokaryotes	K01963 accD	acetyl-CoA carboxylase carboxyl transferase subunit beta [EC:6.4.1.2]	1	0	55
ko00720 Carbon fixation pathways in prokaryotes	K02160 accB, bccP	acetyl-CoA carboxylase biotin carboxyl carrier protein	1	1	35
ko00720 Carbon fixation pathways in prokaryotes	K05606 MCEE, epi	methylmalonyl-CoA/ethylmalonyl-CoA epimerase [EC:5.1.99.1]	0	0	4
ko00720 Carbon fixation pathways in prokaryotes	K08691 mcl	malyl-CoA/(S)-citramalyl-CoA lyase [EC:4.1.3.24 4.1.3.25]	0	1	0
ko00720 Carbon fixation pathways in prokaryotes	K09709 meh	3-methylfumaryl-CoA hydratase [EC:4.2.1.153]	0	0	3
ko00720 Carbon fixation pathways in prokaryotes	K13788 pta	phosphate acetyltransferase [EC:2.3.1.8]	0	2	0
ko00720 Carbon fixation pathways in prokaryotes	K14449 mch, mcd	2-methylfumaryl-CoA hydratase [EC:4.2.1.148]	0	0	1
ko00720 Carbon fixation pathways in prokaryotes	K15024 K15024	putative phosphotransacetylase [EC:2.3.1.8]	0	0	1
ko00195 Photosynthesis	K02108 ATPF0A, atpB	F-type H+-transporting ATPase subunit a	3	3	52
ko00195 Photosynthesis	K02109 ATPF0B, atpF	F-type H+-transporting ATPase subunit b	4	0	59
ko00195 Photosynthesis	K02110 ATPF0C, atpE	F-type H+-transporting ATPase subunit c	1	1	35
ko00195 Photosynthesis	K02111 ATPF1A, atpA	F-type H+-transporting ATPase subunit alpha [EC:3.6.3.14]	4	4	91
ko00195 Photosynthesis	K02112 ATPF1B, atpD	F-type H+-transporting ATPase subunit beta [EC:3.6.3.14]	3	4	95
ko00195 Photosynthesis	K02113 ATPF1D, atpH	F-type H+-transporting ATPase subunit delta	2	2	42
ko00195 Photosynthesis	K02114 ATPF1E, atpC	F-type H+-transporting ATPase subunit epsilon	1	1	38
ko00195 Photosynthesis	K02115 ATPF1G, atpG	F-type H+-transporting ATPase subunit gamma	3	2	68
ko00195 Photosynthesis	K02634 petA	apocytochrome f	0	0	24
ko00195 Photosynthesis	K02635 petB	cytochrome b6	0	0	22
ko00195 Photosynthesis	K02636 petC	cytochrome b6-f complex iron-sulfur subunit [EC:1.10.9.1]	0	0	16
ko00195 Photosynthesis	K02637 petD	cytochrome b6-f complex subunit 4	0	0	22
ko00195 Photosynthesis	K02638 petE	plastocyanin	1	0	12
ko00195 Photosynthesis	K02639 petF	ferredoxin	0	0	69
ko00195 Photosynthesis	K02640 petG	cytochrome b6-f complex subunit 5	0	0	7
ko00195 Photosynthesis	K02641 petH	ferredoxin--NADP+ reductase [EC:1.18.1.2]	0	0	22
ko00195 Photosynthesis	K02689 psaA	photosystem I P700 chlorophyll a apoprotein A1	0	0	27
ko00195 Photosynthesis	K02690 psaB	photosystem I P700 chlorophyll a apoprotein A2	0	0	48
ko00195 Photosynthesis	K02691 psaC	photosystem I subunit VII	0	0	15
ko00195 Photosynthesis	K02692 psaD	photosystem I subunit II	0	0	19
ko00195 Photosynthesis	K02693 psaE	photosystem I subunit IV	0	0	18
ko00195 Photosynthesis	K02694 psaF	photosystem I subunit III	0	0	18
ko00195 Photosynthesis	K02697 psaJ	photosystem I subunit IX	0	0	12
ko00195 Photosynthesis	K02698 psaK	photosystem I subunit X	0	0	10
ko00195 Photosynthesis	K02699 psaL	photosystem I subunit XI	0	0	18
ko00195 Photosynthesis	K02703 psbA	photosystem II P680 reaction center D1 protein [EC:1.10.3.9]	0	0	97
ko00195 Photosynthesis	K02704 psbB	photosystem II CP47 chlorophyll apoprotein	0	0	27
ko00195 Photosynthesis	K02705 psbC	photosystem II CP43 chlorophyll apoprotein	1	0	28
ko00195 Photosynthesis	K02706 psbD	photosystem II P680 reaction center D2 protein [EC:1.10.3.9]	0	0	55
ko00195 Photosynthesis	K02707 psbE	photosystem II cytochrome b559 subunit alpha	0	0	13
ko00195 Photosynthesis	K02708 psbF	photosystem II cytochrome b559 subunit beta	0	0	11
ko00195 Photosynthesis	K02709 psbH	photosystem II PsbH protein	0	0	16
ko00195 Photosynthesis	K02710 psbI	photosystem II PsbI protein	0	0	10
ko00195 Photosynthesis	K02711 psbJ	photosystem II PsbJ protein	0	0	15
ko00195 Photosynthesis	K02712 psbK	photosystem II PsbK protein	0	0	15
ko00195 Photosynthesis	K02713 psbL	photosystem II PsbL protein	0	0	15
ko00195 Photosynthesis	K02714 psbM	photosystem II PsbM protein	0	0	11
ko00195 Photosynthesis	K02716 psbO	photosystem II oxygen-evolving enhancer protein 1	0	0	17
ko00195 Photosynthesis	K02717 psbP	photosystem II oxygen-evolving enhancer protein 2	0	0	15
ko00195 Photosynthesis	K02718 psbT	photosystem II PsbT protein	0	0	13
ko00195 Photosynthesis	K02719 psbU	photosystem II PsbU protein	0	0	13
ko00195 Photosynthesis	K02720 psbV	photosystem II cytochrome c550	0	0	14
ko00195 Photosynthesis	K02722 psbX	photosystem II PsbX protein	0	0	10
ko00195 Photosynthesis	K02724 psbZ	photosystem II PsbZ protein	0	0	2
ko00195 Photosynthesis	K03689 petN	cytochrome b6-f complex subunit 8	0	0	7
ko00195 Photosynthesis	K08902 psb27	photosystem II Psb27 protein	0	0	17
ko00195 Photosynthesis	K08903 psb28	photosystem II 13kDa protein	0	0	16
ko00195 Photosynthesis	K08906 petJ	cytochrome c6	1	0	36
ko00196 Photosynthesis - antenna proteins	K02092 apcA	allophycocyanin alpha subunit	0	0	20
ko00196 Photosynthesis - antenna proteins	K02093 apcB	allophycocyanin beta subunit	0	0	15
ko00196 Photosynthesis - antenna proteins	K02094 apcC	phycobilisome core linker protein	0	0	14
ko00196 Photosynthesis - antenna proteins	K02095 apcD	allophycocyanin-B	0	0	17
ko00196 Photosynthesis - antenna proteins	K02096 apcE	phycobilisome core-membrane linker protein	0	0	32
ko00196 Photosynthesis - antenna proteins	K02097 apcF	phycobilisome core component	1	0	16
ko00196 Photosynthesis - antenna proteins	K02284 cpcA	phycocyanin alpha chain	0	0	20
ko00196 Photosynthesis - antenna proteins	K02285 cpcB	phycocyanin beta chain	0	0	18
ko00196 Photosynthesis - antenna proteins	K02286 cpcC	phycocyanin-associated rod linker protein	0	0	6
ko00196 Photosynthesis - antenna proteins	K02288 cpcE	phycocyanobilin lyase subunit alpha [EC:4.4.1.32]	0	0	13
ko00196 Photosynthesis - antenna proteins	K02289 cpcF	phycocyanobilin lyase subunit beta [EC:4.4.1.32]	0	0	12
ko00196 Photosynthesis - antenna proteins	K02290 cpcG	phycobilisome rod-core linker protein	0	0	28
ko00196 Photosynthesis - antenna proteins	K05376 cpeA, mpeA	phycoerythrin alpha chain	0	0	23
ko00196 Photosynthesis - antenna proteins	K05377 cpeB, mpeB	phycoerythrin beta chain	0	0	19
ko00196 Photosynthesis - antenna proteins	K05378 cpeC, mpeC	phycoerythrin-associated linker protein	0	0	19
ko00196 Photosynthesis - antenna proteins	K05379 cpeD, mpeD	phycoerythrin-associated linker protein	0	0	4
ko00196 Photosynthesis - antenna proteins	K05382 cpeS	phycoerythrin-associated linker protein	0	0	7
ko00196 Photosynthesis - antenna proteins	K05383 cpeT	CpeT protein	0	0	6
ko00196 Photosynthesis - antenna proteins	K05384 cpeU, mpeU	bilin biosynthesis protein	0	0	5
ko00196 Photosynthesis - antenna proteins	K05385 cpeY	bilin biosynthesis protein	0	0	5
ko00196 Photosynthesis - antenna proteins	K05386 cpeZ	bilin biosynthesis protein	0	0	7
ko00860 Porphyrin and chlorophyll metabolism	K00218 por	protochlorophyllide reductase [EC:1.3.1.33]	0	0	35
ko00860 Porphyrin and chlorophyll metabolism	K00228 CPOX, hemF	coproporphyrinogen III oxidase [EC:1.3.3.3]	0	0	41
ko00860 Porphyrin and chlorophyll metabolism	K00595 cobL	precorrin-6Y C5,15-methyltransferase (decarboxylating) [EC:2.1.1.132]	2	0	26
ko00860 Porphyrin and chlorophyll metabolism	K00643 E2.3.1.37, ALAS	5-aminolevulinate synthase [EC:2.3.1.37]	0	0	12
ko00860 Porphyrin and chlorophyll metabolism	K00798 MMAB, pduO	cob(I)alamin adenosyltransferase [EC:2.5.1.17]	1	0	21
ko00860 Porphyrin and chlorophyll metabolism	K01599 hemE, UROD	uroporphyrinogen decarboxylase [EC:4.1.1.37]	1	1	62
ko00860 Porphyrin and chlorophyll metabolism	K01698 hemB, ALAD	porphobilinogen synthase [EC:4.2.1.24]	1	2	56
ko00860 Porphyrin and chlorophyll metabolism	K01719 hemD, UROS	uroporphyrinogen-III synthase [EC:4.2.1.75]	0	0	12
ko00860 Porphyrin and chlorophyll metabolism	K01749 hemC, HMBS	hydroxymethylbilane synthase [EC:2.5.1.61]	0	0	45
ko00860 Porphyrin and chlorophyll metabolism	K01772 hemH, FECH	protoporphyrin/coproporphyrin ferrochelatase [EC:4.99.1.1 4.99.1.9]	0	0	48
ko00860 Porphyrin and chlorophyll metabolism	K01845 hemL	glutamate-1-semialdehyde 2,1-aminomutase [EC:5.4.3.8]	0	0	42
ko00860 Porphyrin and chlorophyll metabolism	K01885 EARS, gltX	glutamyl-tRNA synthetase [EC:6.1.1.17]	0	3	107
ko00860 Porphyrin and chlorophyll metabolism	K02188 cbiD	cobalt-precorrin-5B (C1)-methyltransferase [EC:2.1.1.195]	0	0	21
ko00860 Porphyrin and chlorophyll metabolism	K02191 cbiT	cobalt-precorrin-6B (C15)-methyltransferase [EC:2.1.1.196]	0	0	1
ko00860 Porphyrin and chlorophyll metabolism	K02224 cobB-cbiA	cobyrinic acid a,c-diamide synthase [EC:6.3.5.9 6.3.5.11]	0	0	25
ko00860 Porphyrin and chlorophyll metabolism	K02227 cbiB, cobD	adenosylcobinamide-phosphate synthase [EC:6.3.1.10]	0	0	29
ko00860 Porphyrin and chlorophyll metabolism	K02230 cobN	cobaltochelatase CobN [EC:6.6.1.2]	0	0	35
ko00860 Porphyrin and chlorophyll metabolism	K02231 cobP, cobU	adenosylcobinamide kinase / adenosylcobinamide-phosphate guanylyltransferase [EC:2.7.1.156 2.7.7.62]	0	0	20
ko00860 Porphyrin and chlorophyll metabolism	K02232 cobQ, cbiP	adenosylcobyric acid synthase [EC:6.3.5.10]	0	0	31
ko00860 Porphyrin and chlorophyll metabolism	K02233 E2.7.8.26, cobS, cobV	adenosylcobinamide-GDP ribazoletransferase [EC:2.7.8.26]	0	0	17
ko00860 Porphyrin and chlorophyll metabolism	K02234 cobW	cobalamin biosynthesis protein CobW	0	0	18
ko00860 Porphyrin and chlorophyll metabolism	K02259 COX15	cytochrome c oxidase assembly protein subunit 15	0	0	32
ko00860 Porphyrin and chlorophyll metabolism	K02301 cyoE	protoheme IX farnesyltransferase [EC:2.5.1.-]	0	2	44
ko00860 Porphyrin and chlorophyll metabolism	K02302 cysG	uroporphyrin-III C-methyltransferase / precorrin-2 dehydrogenase / sirohydrochlorin ferrochelatase [EC:2.1.1.107 1.3.1.76 4.99.1.4]	0	0	6
ko00860 Porphyrin and chlorophyll metabolism	K02303 cobA	uroporphyrin-III C-methyltransferase [EC:2.1.1.107]	0	0	18
ko00860 Porphyrin and chlorophyll metabolism	K02492 hemA	glutamyl-tRNA reductase [EC:1.2.1.70]	2	0	34
ko00860 Porphyrin and chlorophyll metabolism	K02495 hemN, hemZ	oxygen-independent coproporphyrinogen III oxidase [EC:1.3.98.3]	1	0	0
ko00860 Porphyrin and chlorophyll metabolism	K03394 cobI-cbiL	precorrin-2/cobalt-factor-2 C20-methyltransferase [EC:2.1.1.130 2.1.1.151]	0	0	19
ko00860 Porphyrin and chlorophyll metabolism	K03403 chlH, bchH	magnesium chelatase subunit H [EC:6.6.1.1]	5	0	53
ko00860 Porphyrin and chlorophyll metabolism	K03404 chlD, bchD	magnesium chelatase subunit D [EC:6.6.1.1]	0	0	51
ko00860 Porphyrin and chlorophyll metabolism	K03405 chlI, bchI	magnesium chelatase subunit I [EC:6.6.1.1]	0	0	36
ko00860 Porphyrin and chlorophyll metabolism	K03428 bchM, chlM	magnesium-protoporphyrin O-methyltransferase [EC:2.1.1.11]	0	0	23
ko00860 Porphyrin and chlorophyll metabolism	K03594 bfr	bacterioferritin [EC:1.16.3.1]	0	0	7
ko00860 Porphyrin and chlorophyll metabolism	K04035 E1.14.13.81, acsF, chlE	magnesium-protoporphyrin IX monomethyl ester (oxidative) cyclase [EC:1.14.13.81]	0	0	25
ko00860 Porphyrin and chlorophyll metabolism	K04037 chlL	light-independent protochlorophyllide reductase subunit L [EC:1.3.7.7]	0	0	20
ko00860 Porphyrin and chlorophyll metabolism	K04038 chlN	light-independent protochlorophyllide reductase subunit N [EC:1.3.7.7]	0	0	29
ko00860 Porphyrin and chlorophyll metabolism	K04039 chlB	light-independent protochlorophyllide reductase subunit B [EC:1.3.7.7]	0	0	24
ko00860 Porphyrin and chlorophyll metabolism	K04040 chlG, bchG	chlorophyll/bacteriochlorophyll a synthase [EC:2.5.1.62 2.5.1.133]	0	0	17
ko00860 Porphyrin and chlorophyll metabolism	K04720 cobD	threonine-phosphate decarboxylase [EC:4.1.1.81]	0	0	1
ko00860 Porphyrin and chlorophyll metabolism	K05369 pebA	15,16-dihydrobiliverdin:ferredoxin oxidoreductase [EC:1.3.7.2]	0	0	9
ko00860 Porphyrin and chlorophyll metabolism	K05370 pebB	phycoerythrobilin:ferredoxin oxidoreductase [EC:1.3.7.3]	0	0	11
ko00860 Porphyrin and chlorophyll metabolism	K05371 pcyA	phycocyanobilin:ferredoxin oxidoreductase [EC:1.3.7.5]	0	0	20
ko00860 Porphyrin and chlorophyll metabolism	K05895 cobK-cbiJ	precorrin-6A/cobalt-precorrin-6A reductase [EC:1.3.1.54 1.3.1.106]	0	0	14
ko00860 Porphyrin and chlorophyll metabolism	K05936 cobM, cbiF	precorrin-4/cobalt-precorrin-4 C11-methyltransferase [EC:2.1.1.133 2.1.1.271]	0	0	21
ko00860 Porphyrin and chlorophyll metabolism	K06042 cobH-cbiC	precorrin-8X/cobalt-precorrin-8 methylmutase [EC:5.4.99.61 5.4.99.60]	0	0	19
ko00860 Porphyrin and chlorophyll metabolism	K09882 cobS	cobaltochelatase CobS [EC:6.6.1.2]	2	1	38
ko00860 Porphyrin and chlorophyll metabolism	K09883 cobT	cobaltochelatase CobT [EC:6.6.1.2]	1	1	32
ko00860 Porphyrin and chlorophyll metabolism	K10960 chlP, bchP	geranylgeranyl diphosphate/geranylgeranyl-bacteriochlorophyllide a reductase [EC:1.3.1.83 1.3.1.111]	0	0	18
ko00860 Porphyrin and chlorophyll metabolism	K11336 bchF	3-vinyl bacteriochlorophyllide hydratase [EC:4.2.1.165]	0	0	1
ko00860 Porphyrin and chlorophyll metabolism	K13541 cbiGH-cobJ	cobalt-precorrin 5A hydrolase / precorrin-3B C17-methyltransferase [EC:3.7.1.12 2.1.1.131]	0	0	23
ko00860 Porphyrin and chlorophyll metabolism	K13542 cobA-hemD	uroporphyrinogen III methyltransferase / synthase [EC:2.1.1.107 4.2.1.75]	0	0	17
ko00860 Porphyrin and chlorophyll metabolism	K19073 DVR	divinyl chlorophyllide a 8-vinyl-reductase [EC:1.3.1.75]	0	0	9
ko00860 Porphyrin and chlorophyll metabolism	K19221 cobA, btuR	cob(I)alamin adenosyltransferase [EC:2.5.1.17]	3	0	53
ko00860 Porphyrin and chlorophyll metabolism	K21231 bciB	3,8-divinyl protochlorophyllide a 8-vinyl-reductase (ferredoxin) [EC:1.3.7.13]	0	0	10
ko00860 Porphyrin and chlorophyll metabolism	K21480 HO, pbsA1, hmuO	heme oxygenase (biliverdin-producing, ferredoxin) [EC:1.14.15.20]	0	0	28
ko00906 Carotenoid biosynthesis	K00514 ZDS, crtQ	zeta-carotene desaturase [EC:1.3.5.6]	0	0	27
ko00906 Carotenoid biosynthesis	K02291 crtB	15-cis-phytoene/all-trans-phytoene synthase [EC:2.5.1.32 2.5.1.99]	3	0	30
ko00906 Carotenoid biosynthesis	K02293 PDS, crtP	15-cis-phytoene desaturase [EC:1.3.5.5]	2	0	29
ko00906 Carotenoid biosynthesis	K02294 crtR	beta-carotene hydroxylase [EC:1.14.13.-]	2	0	21
ko00906 Carotenoid biosynthesis	K06443 lcyB, crtL1, crtY	lycopene beta-cyclase [EC:5.5.1.19]	1	0	37
ko00906 Carotenoid biosynthesis	K09835 crtISO, crtH	prolycopene isomerase [EC:5.2.1.13]	1	0	28
ko00906 Carotenoid biosynthesis	K09836 crtW	beta-carotene ketolase (CrtW type)	0	0	11
ko00906 Carotenoid biosynthesis	K09879 crtU	isorenieratene synthase	0	0	1
ko00906 Carotenoid biosynthesis	K10027 crtI	phytoene desaturase [EC:1.3.99.26 1.3.99.28 1.3.99.29 1.3.99.31]	1	0	23
ko00906 Carotenoid biosynthesis	K15746 crtZ	beta-carotene 3-hydroxylase [EC:1.14.13.129]	0	0	2
ko00900 Terpenoid backbone biosynthesis	K00021 HMGCR	hydroxymethylglutaryl-CoA reductase (NADPH) [EC:1.1.1.34]	0	0	2
ko00900 Terpenoid backbone biosynthesis	K00054 mvaA	hydroxymethylglutaryl-CoA reductase [EC:1.1.1.88]	0	1	0
ko00900 Terpenoid backbone biosynthesis	K00099 dxr	1-deoxy-D-xylulose-5-phosphate reductoisomerase [EC:1.1.1.267]	0	0	65
ko00900 Terpenoid backbone biosynthesis	K00626 E2.3.1.9, atoB	acetyl-CoA C-acetyltransferase [EC:2.3.1.9]	1	0	55
ko00900 Terpenoid backbone biosynthesis	K00795 ispA	farnesyl diphosphate synthase [EC:2.5.1.1 2.5.1.10]	2	1	20
ko00900 Terpenoid backbone biosynthesis	K00806 uppS	undecaprenyl diphosphate synthase [EC:2.5.1.31]	0	1	78
ko00900 Terpenoid backbone biosynthesis	K00869 E2.7.1.36, MVK, mvaK1	mevalonate kinase [EC:2.7.1.36]	0	0	1
ko00900 Terpenoid backbone biosynthesis	K00919 ispE	4-diphosphocytidyl-2-C-methyl-D-erythritol kinase [EC:2.7.1.148]	1	1	35
ko00900 Terpenoid backbone biosynthesis	K00991 ispD	2-C-methyl-D-erythritol 4-phosphate cytidylyltransferase [EC:2.7.7.60]	0	0	24
ko00900 Terpenoid backbone biosynthesis	K01597 MVD, mvaD	diphosphomevalonate decarboxylase [EC:4.1.1.33]	0	0	1
ko00900 Terpenoid backbone biosynthesis	K01641 E2.3.3.10	hydroxymethylglutaryl-CoA synthase [EC:2.3.3.10]	0	0	1
ko00900 Terpenoid backbone biosynthesis	K01662 dxs	1-deoxy-D-xylulose-5-phosphate synthase [EC:2.2.1.7]	3	2	64
ko00900 Terpenoid backbone biosynthesis	K01770 ispF	2-C-methyl-D-erythritol 2,4-cyclodiphosphate synthase [EC:4.6.1.12]	0	0	26
ko00900 Terpenoid backbone biosynthesis	K01823 idi, IDI	isopentenyl-diphosphate Delta-isomerase [EC:5.3.3.2]	0	0	1
ko00900 Terpenoid backbone biosynthesis	K02523 ispB	octaprenyl-diphosphate synthase [EC:2.5.1.90]	0	0	31
ko00900 Terpenoid backbone biosynthesis	K03526 gcpE, ispG	(E)-4-hydroxy-3-methylbut-2-enyl-diphosphate synthase [EC:1.17.7.1 1.17.7.3]	0	1	52
ko00900 Terpenoid backbone biosynthesis	K03527 ispH, lytB	4-hydroxy-3-methylbut-2-en-1-yl diphosphate reductase [EC:1.17.7.4]	0	0	49
ko00900 Terpenoid backbone biosynthesis	K05356 SPS, sds	all-trans-nonaprenyl-diphosphate synthase [EC:2.5.1.84 2.5.1.85]	0	0	20
ko00900 Terpenoid backbone biosynthesis	K10960 chlP, bchP	geranylgeranyl diphosphate/geranylgeranyl-bacteriochlorophyllide a reductase [EC:1.3.1.83 1.3.1.111]	0	0	18
ko00900 Terpenoid backbone biosynthesis	K12506 ispDF	2-C-methyl-D-erythritol 4-phosphate cytidylyltransferase / 2-C-methyl-D-erythritol 2,4-cyclodiphosphate synthase [EC:2.7.7.60 4.6.1.12]	0	1	13
ko00900 Terpenoid backbone biosynthesis	K13789 GGPS	geranylgeranyl diphosphate synthase, type II [EC:2.5.1.1 2.5.1.10 2.5.1.29]	1	0	28
