# Supplementary material for: Raman‐activated cell sorting and metagenomic sequencing revealing carbon‐fixing bacteria in the ocean
Source: Environ Microbiol. 2018 Jul 2;20(6):2241–55. doi: 10.1111/1462-2920.14268 (PMC6849569; doi:10.1111/1462-2920.14268)
Supplement: Supplementary file 4 — File S2. Identified functional genes in metabolic pathways from the mini‐metagenome data and their corresponding genes in the shotgun metagenomic data. [file EMI-20-2241-s004.xlsx]

## Sheet: KOs
Supplementary file 2: Identified functional genes in metabolic pathways from mini-metagenome and the corresponding ones in shotgun metagenomic data.
	phylum order	Pathways
		Carbon metabolism	Carbon fixation in photosynthetic organisms	Carbon fixation pathways in prokaryotes	Photosynthesis	Photosynthesis - antenna proteins	Porphyrin and chlorophyll metabolism	Carotenoid biosynthesis	Terpenoid backbone biosynthesis
TET4 mini-metagenomic data	Proteobacteria
	Pelagibacterales	K00029 E1.1.1.40, maeB K00031 IDH1, IDH2, icd K00658 DLST, sucB K01689 ENO, eno K01895 ACSS, acs K01961 accC K02160 accB, bccP	K00029 E1.1.1.40, maeB	K00031 IDH1, IDH2, icd K01895 ACSS, acs K01961 accC K02160 accB, bccP	K02111 ATPF1A, atpA K02112 ATPF1B, atpD K02113 ATPF1D, atpH K02115 ATPF1G, atpG		K02301 cyoE		K00795 ispA K00806 uppS K12506 ispDF
	Vibrionales	K00024 mdh K00127 fdoI K00134 GAPDH, gapA K00163 aceE K00164 OGDH, sucA K00239 sdhA, frdA K00240 sdhB, frdB K00241 sdhC, frdC K00382 DLD, lpd, pdhD K00627 DLAT, aceF, pdhC K00658 DLST, sucB K00873 PK, pyk K00927 PGK, pgk K01610 E4.1.1.49, pckA K01624 FBA, fbaA K01682 acnB K01689 ENO, eno K01738 cysK K01810 GPI, pgi K01902 sucD K01903 sucC K03841 FBP, fbp K13788 pta K15633 gpmI	K00024 mdh K00134 GAPDH, gapA K00927 PGK, pgk K01610 E4.1.1.49, pckA K01624 FBA, fbaA K03841 FBP, fbp	K00024 mdh K00239 sdhA, frdA K00240 sdhB, frdB K00241 sdhC, frdC K01682 acnB K01902 sucD K01903 sucC K13788 pta	K02108 ATPF0A, atpB K02110 ATPF0C, atpE K02111 ATPF1A, atpA K02112 ATPF1B, atpD K02113 ATPF1D, atpH K02114 ATPF1E, atpC K02115 ATPF1G, atpG		K01599 hemE, UROD
	Pseudomonadales	K00116 mqo K00164 OGDH, sucA K01007 pps, ppsA K01595 ppc K01624 FBA, fbaA K01902 sucD K01903 sucC	K01595 ppc K01624 FBA, fbaA	K01007 pps, ppsA K01595 ppc K01902 sucD K01903 sucC	K02112 ATPF1B, atpD
	Bacteroidetes
	Flavobacteriales	K01903 sucC		K01903 sucC	K02108 ATPF0A, atpB
	Chlorophyta (Eukarya)
	Sphaeropleales
	Fusobacteria
	Fusobacteriales
	Firmicutes
	Bacillales								K01662 dxs
	Cyanobacteria
	Chroococcales	K15633 gpmI
TET3 mini-metagenomic data	Proteobacteria
	Proteobacteria-undef
	Vibrionales	K00031 IDH1, IDH2, icd K00036 G6PD, zwf K00123 fdoG, fdfH K00134 GAPDH, gapA K00164 OGDH, sucA K00209 fabV, ter K00239 sdhA, frdA K00240 sdhB, frdB K00382 DLD, lpd, pdhD K00600 glyA, SHMT K00627 DLAT, aceF, pdhC K00658 DLST, sucB K00927 PGK, pgk K00948 PRPS, prsA K01624 FBA, fbaA K01625 eda K01647 CS, gltA K01676 E4.2.1.2A, fumA, fumB K01682 acnB K01689 ENO, eno K01810 GPI, pgi K01825 fadB K01902…	K00134 GAPDH, gapA K00927 PGK, pgk K01624 FBA, fbaA	K00031 IDH1, IDH2, icd K00239 sdhA, frdA K00240 sdhB, frdB K01676 E4.2.1.2A, fumA, fumB K01682 acnB K01902 sucD K01903 sucC K01961 accC	K02108 ATPF0A, atpB K02109 ATPF0B, atpF K02111 ATPF1A, atpA K02112 ATPF1B, atpD K02113 ATPF1D, atpH K02114 ATPF1E, atpC K02115 ATPF1G, atpG		K01698 hemB, ALAD K02495 hemN, hemZ		K00919 ispE
	Pelagibacterales	K00164 OGDH, sucA K00239 sdhA, frdA K00281 GLDC, gcvP K00605 gcvT, AMT K00658 DLST, sucB K00948 PRPS, prsA K01006 ppdK K01963 accD K11532 glpX-SEBP	K01006 ppdK K11532 glpX-SEBP	K00239 sdhA, frdA K01006 ppdK K01963 accD	K02108 ATPF0A, atpB K02109 ATPF0B, atpF K02110 ATPF0C, atpE K02111 ATPF1A, atpA K02113 ATPF1D, atpH K02115 ATPF1G, atpG		K09882 cobS K09883 cobT	K02291 crtB K10027 crtI	K01662 dxs
	Xanthomonadales
	Pseudomonadales	K00123 fdoG, fdfH K01624 FBA, fbaA K01895 ACSS, acs K11529 gck, gckA, GLYCTK	K01624 FBA, fbaA	K01895 ACSS, acs
	Cyanobacteria
	Chroococcales	K00033 PGD, gnd, gntZ K00034 gdh K00134 GAPDH, gapA K00640 cysE K00830 AGXT K00948 PRPS, prsA K01007 pps, ppsA K01053 E3.1.1.17, gnl, RGN K01738 cysK K01783 rpe, RPE K01803 TPI, tpiA K11532 glpX-SEBP K15633 gpmI	K00134 GAPDH, gapA K01621 xfp, xpk K01783 rpe, RPE K01803 TPI, tpiA K11532 glpX-SEBP	K01007 pps, ppsA	K02638 petE K02705 psbC K08906 petJ	K02097 apcF	K00595 cobL K01599 hemE, UROD K02492 hemA K03403 chlH, bchH K19221 cobA, btuR	K02291 crtB K02293 PDS, crtP K02294 crtR K09835 crtISO, crtH
	Actinobacteria
	Micrococcales
	Firmicutes
	Bacillales
Shotgun deep metagenomic data	Candidatus_Pelagibacter / Pelagibacteraceae-undef	K00024 mdh K00029 E1.1.1.40, maeB K00031 IDH1, IDH2, icd K00058 serA, PHGDH K00122 FDH K00123 fdoG, fdfH K00124 fdoH K00134 GAPDH, gapA K00140 mmsA, iolA, ALDH6A1 K00161 PDHA, pdhA K00162 PDHB, pdhB K00163 aceE K00164 OGDH, sucA K00239 sdhA, frdA K00240 sdhB, frdB K00241 sdhC, frdC K00242 sdhD, frdD K00261 GLUD1_2, gdhA K00281 GLDC, gcvP K00297 metF, MTHFR K00382 DLD, lpd, pdhD K00600 glyA, SHMT …	K00024 mdh K00029 E1.1.1.40, maeB K00134 GAPDH, gapA K00615 E2.2.1.1, tktA, tktB K00927 PGK, pgk K01006 ppdK K01595 ppc K01601 rbcL K01623 ALDO K01624 FBA, fbaA K01783 rpe, RPE K01803 TPI, tpiA K01808 rpiB K02446 glpX K11532 glpX-SEBP K11645 fbaB	K00024 mdh K00031 IDH1, IDH2, icd K00239 sdhA, frdA K00240 sdhB, frdB K00241 sdhC, frdC K00242 sdhD, frdD K00297 metF, MTHFR K00625 E2.3.1.8, pta K00626 E2.3.1.9, atoB K01006 ppdK K01491 folD K01595 ppc K01679 E4.2.1.2B, fumC K01681 ACO, acnA K01847 MUT K01895 ACSS, acs K01902 sucD K01903 sucC K01938 fhs K01958 PC, pyc K01961 accC K01962 accA K01963 accD K02160 accB, bccP K09709 meh	K02108 ATPF0A, atpB K02109 ATPF0B, atpF K02110 ATPF0C, atpE K02111 ATPF1A, atpA K02112 ATPF1B, atpD K02113 ATPF1D, atpH K02114 ATPF1E, atpC K02115 ATPF1G, atpG K02639 petF		K00228 CPOX, hemF K00643 E2.3.1.37, ALAS K01599 hemE, UROD K01698 hemB, ALAD K01719 hemD, UROS K01749 hemC, HMBS K01772 hemH, FECH K01845 hemL K01885 EARS, gltX K02259 COX15 K02301 cyoE K02492 hemA K09882 cobS K09883 cobT	K02291 crtB K06443 lcyB, crtL1, crtY K10027 crtI	K00099 dxr K00626 E2.3.1.9, atoB K00795 ispA K00806 uppS K00919 ispE K00991 ispD K01662 dxs K01770 ispF K02523 ispB K03526 gcpE, ispG K03527 ispH, lytB K12506 ispDF K13789 GGPS
	Synechococcus	K00031 IDH1, IDH2, icd K00033 PGD, gnd, gntZ K00034 gdh K00036 G6PD, zwf K00058 serA, PHGDH K00116 mqo K00121 frmA, ADH5, adhC K00134 GAPDH, gapA K00150 gap2 K00161 PDHA, pdhA K00162 PDHB, pdhB K00163 aceE K00239 sdhA, frdA K00240 sdhB, frdB K00241 sdhC, frdC K00281 GLDC, gcvP K00297 metF, MTHFR K00382 DLD, lpd, pdhD K00600 glyA, SHMT K00605 gcvT, AMT K00615 E2.2.1.1, tktA, tktB K00616 E2.2.1.2, …	K00134 GAPDH, gapA K00150 gap2 K00615 E2.2.1.1, tktA, tktB K00855 PRK, prkB K00927 PGK, pgk K01006 ppdK K01595 ppc K01601 rbcL K01602 rbcS K01621 xfp, xpk K01624 FBA, fbaA K01783 rpe, RPE K01803 TPI, tpiA K01807 rpiA K11532 glpX-SEBP K11645 fbaB	K00031 IDH1, IDH2, icd K00239 sdhA, frdA K00240 sdhB, frdB K00241 sdhC, frdC K00297 metF, MTHFR K00925 ackA K01006 ppdK K01007 pps, ppsA K01491 folD K01595 ppc K01679 E4.2.1.2B, fumC K01681 ACO, acnA K01682 acnB K01895 ACSS, acs K01961 accC K01962 accA K01963 accD K02160 accB, bccP	K02108 ATPF0A, atpB K02109 ATPF0B, atpF K02110 ATPF0C, atpE K02111 ATPF1A, atpA K02112 ATPF1B, atpD K02113 ATPF1D, atpH K02114 ATPF1E, atpC K02115 ATPF1G, atpG K02634 petA K02635 petB K02636 petC K02637 petD K02638 petE K02639 petF K02640 petG K02641 petH K02689 psaA K02690 psaB K02691 psaC K02692 psaD K02693 psaE K02694 psaF K02697 psaJ K02698 psaK K02699 psaL K02703 psbA K02704 psbB K02705 psbC…	K02092 apcA K02093 apcB K02094 apcC K02095 apcD K02096 apcE K02097 apcF K02284 cpcA K02285 cpcB K02286 cpcC K02288 cpcE K02289 cpcF K02290 cpcG K05376 cpeA, mpeA K05377 cpeB, mpeB K05378 cpeC, mpeC K05379 cpeD, mpeD K05382 cpeS K05383 cpeT K05384 cpeU, mpeU K05385 cpeY K05386 cpeZ	K00218 por K00228 CPOX, hemF K00595 cobL K00798 MMAB, pduO K01599 hemE, UROD K01698 hemB, ALAD K01749 hemC, HMBS K01772 hemH, FECH K01845 hemL K01885 EARS, gltX K02188 cbiD K02191 cbiT K02224 cobB-cbiA K02227 cbiB, cobD K02230 cobN K02231 cobP, cobU K02232 cobQ, cbiP K02233 E2.7.8.26, cobS, cobV K02234 cobW K02259 COX15 K02301 cyoE K02303 cobA K02492 hemA K03394 cobI-cbiL K03403 chlH, bchH K03404…	K00514 ZDS, crtQ K02291 crtB K02293 PDS, crtP K02294 crtR K06443 lcyB, crtL1, crtY K09835 crtISO, crtH K09836 crtW K09879 crtU	K00099 dxr K00806 uppS K00919 ispE K00991 ispD K01662 dxs K01770 ispF K03526 gcpE, ispG K03527 ispH, lytB K05356 SPS, sds K10960 chlP, bchP K13789 GGPS
